# Supplementary material for: Neural substrates of parallel devaluation-sensitive and devaluation-insensitive Pavlovian learning in humans
Source: Nat Commun. 2023 Dec 5;14:8057. doi: 10.1038/s41467-023-43747-5 (PMC10697955; doi:10.1038/s41467-023-43747-5)
Supplement: Supplementary file 4 — Source Data [file 41467_2023_43747_MOESM4_ESM.xlsx]

## Sheet: Figure_1_C
Individual data							Aggregated data
sub_ID	run	outcome_identity	outcome_value	liking_rating	gender		outcome_value	run	within_subject_standard_error	N	mean
1	Pre devaluation	sweet	deval	9	female		deval	Pre devaluation	0.187062	29	8.24138
1	Pre devaluation	salty	val	10	female		deval	Post devaluation	0.301037	29	5.10345
1	Post devaluation	sweet	deval	5	female		val	Pre devaluation	0.180986	29	8.13793
1	Post devaluation	salty	val	8	female		val	Post devaluation	0.243946	29	7.51724
3	Pre devaluation	sweet	deval	8	male
3	Pre devaluation	salty	val	7	male
3	Post devaluation	sweet	deval	7	male
3	Post devaluation	salty	val	7	male
4	Pre devaluation	sweet	val	8	male
4	Pre devaluation	salty	deval	8	male
4	Post devaluation	sweet	val	8	male
4	Post devaluation	salty	deval	5	male
5	Pre devaluation	sweet	deval	8	male
5	Pre devaluation	salty	val	7	male
5	Post devaluation	sweet	deval	4	male
5	Post devaluation	salty	val	7	male
6	Pre devaluation	sweet	val	10	male
6	Pre devaluation	salty	deval	10	male
6	Post devaluation	sweet	val	10	male
6	Post devaluation	salty	deval	9	male
7	Pre devaluation	sweet	deval	9	male
7	Pre devaluation	salty	val	8	male
7	Post devaluation	sweet	deval	7	male
7	Post devaluation	salty	val	8	male
8	Pre devaluation	sweet	val	8	female
8	Pre devaluation	salty	deval	9	female
8	Post devaluation	sweet	val	5	female
8	Post devaluation	salty	deval	6	female
9	Pre devaluation	sweet	deval	6	female
9	Pre devaluation	salty	val	9	female
9	Post devaluation	sweet	deval	3	female
9	Post devaluation	salty	val	5	female
10	Pre devaluation	sweet	val	8	female
10	Pre devaluation	salty	deval	7	female
10	Post devaluation	sweet	val	8	female
10	Post devaluation	salty	deval	6	female
11	Pre devaluation	sweet	deval	8	male
11	Pre devaluation	salty	val	7	male
11	Post devaluation	sweet	deval	2	male
11	Post devaluation	salty	val	9	male
12	Pre devaluation	sweet	val	8	male
12	Pre devaluation	salty	deval	8	male
12	Post devaluation	sweet	val	8	male
12	Post devaluation	salty	deval	5	male
13	Pre devaluation	sweet	deval	10	male
13	Pre devaluation	salty	val	9	male
13	Post devaluation	sweet	deval	7	male
13	Post devaluation	salty	val	8	male
14	Pre devaluation	sweet	val	6	male
14	Pre devaluation	salty	deval	6	male
14	Post devaluation	sweet	val	5	male
14	Post devaluation	salty	deval	4	male
15	Pre devaluation	sweet	deval	8	male
15	Pre devaluation	salty	val	7	male
15	Post devaluation	sweet	deval	5	male
15	Post devaluation	salty	val	7	male
16	Pre devaluation	sweet	val	7	male
16	Pre devaluation	salty	deval	6	male
16	Post devaluation	sweet	val	5	male
16	Post devaluation	salty	deval	4	male
17	Pre devaluation	sweet	deval	8	female
17	Pre devaluation	salty	val	8	female
17	Post devaluation	sweet	deval	6	female
17	Post devaluation	salty	val	7	female
18	Pre devaluation	sweet	val	8	female
18	Pre devaluation	salty	deval	8	female
18	Post devaluation	sweet	val	10	female
18	Post devaluation	salty	deval	4	female
19	Pre devaluation	sweet	deval	9	male
19	Pre devaluation	salty	val	10	male
19	Post devaluation	sweet	deval	3	male
19	Post devaluation	salty	val	7	male
20	Pre devaluation	sweet	val	9	female
20	Pre devaluation	salty	deval	9	female
20	Post devaluation	sweet	val	5	female
20	Post devaluation	salty	deval	5	female
21	Pre devaluation	sweet	val	8	female
21	Pre devaluation	salty	deval	9	female
21	Post devaluation	sweet	val	8	female
21	Post devaluation	salty	deval	7	female
22	Pre devaluation	sweet	deval	10	male
22	Pre devaluation	salty	val	9	male
22	Post devaluation	sweet	deval	10	male
22	Post devaluation	salty	val	8	male
23	Pre devaluation	sweet	deval	8	male
23	Pre devaluation	salty	val	9	male
23	Post devaluation	sweet	deval	5	male
23	Post devaluation	salty	val	10	male
24	Pre devaluation	sweet	val	8	female
24	Pre devaluation	salty	deval	4	female
24	Post devaluation	sweet	val	6	female
24	Post devaluation	salty	deval	6	female
25	Pre devaluation	sweet	deval	8	male
25	Pre devaluation	salty	val	7	male
25	Post devaluation	sweet	deval	5	male
25	Post devaluation	salty	val	7	male
26	Pre devaluation	sweet	val	7	female
26	Pre devaluation	salty	deval	9	female
26	Post devaluation	sweet	val	8	female
26	Post devaluation	salty	deval	2	female
27	Pre devaluation	sweet	deval	8	male
27	Pre devaluation	salty	val	8	male
27	Post devaluation	sweet	deval	4	male
27	Post devaluation	salty	val	6	male
28	Pre devaluation	sweet	val	8	male
28	Pre devaluation	salty	deval	9	male
28	Post devaluation	sweet	val	8	male
28	Post devaluation	salty	deval	3	male
29	Pre devaluation	sweet	deval	10	female
29	Pre devaluation	salty	val	9	female
29	Post devaluation	sweet	deval	5	female
29	Post devaluation	salty	val	10	female
30	Pre devaluation	sweet	val	9	male
30	Pre devaluation	salty	deval	10	male
30	Post devaluation	sweet	val	10	male
30	Post devaluation	salty	deval	4	male

## Sheet: Figure_2_C
Individual_data					Aggregated_data
sub_ID	eyes_response	mean_diff (arbitrary unit)	gender		eyes_response	N	within_subject_confidence_interval_95	mean
1	Dwell time	-0.0218184	female		Dwell time	29	0.0593829	0.0544082
3	Dwell time	0.056014	male		Pupil	29	0.0875048	0.162694
4	Dwell time	-0.00448032	male
5	Dwell time	0.557839	male
6	Dwell time	0.00725139	male
7	Dwell time	-0.0154717	male
8	Dwell time	0.131174	female
9	Dwell time	0.0283455	female
10	Dwell time	-0.0446428	female
11	Dwell time	0.00680284	male
12	Dwell time	0.265217	male
13	Dwell time	-0.00170527	male
14	Dwell time	-0.06896	male
15	Dwell time	-0.0945448	male
16	Dwell time	0.0876621	male
17	Dwell time	0.0511009	female
18	Dwell time	0.123632	female
19	Dwell time	-0.069234	male
20	Dwell time	0.121751	female
21	Dwell time	-0.200188	female
22	Dwell time	0.00679687	male
23	Dwell time	-0.0470085	male
24	Dwell time	-0.00703631	female
25	Dwell time	0.404591	male
26	Dwell time	-0.0911924	female
27	Dwell time	0.0137001	male
28	Dwell time	0.253414	male
29	Dwell time	-0.0271552	female
30	Dwell time	0.155985	male
1	Pupil	0.403764	female
3	Pupil	0.129723	male
4	Pupil	-0.0015335	male
5	Pupil	0.164522	male
6	Pupil	0.479929	male
7	Pupil	0.0787201	male
8	Pupil	0.654712	female
9	Pupil	0.0519305	female
10	Pupil	-0.252846	female
11	Pupil	0.0123736	male
12	Pupil	0.251255	male
13	Pupil	-0.145648	male
14	Pupil	0.117043	male
15	Pupil	0.502725	male
16	Pupil	0.0897509	male
17	Pupil	0.33004	female
18	Pupil	-0.145822	female
19	Pupil	0.54868	male
20	Pupil	0.047389	female
21	Pupil	0.494747	female
22	Pupil	0.428897	male
23	Pupil	0.128172	male
24	Pupil	0.132722	female
25	Pupil	0.0461513	male
26	Pupil	0.0809363	female
27	Pupil	-0.00893838	male
28	Pupil	0.0930875	male
29	Pupil	0.140648	female
30	Pupil	-0.135009	male

## Sheet: Figure_3_B_RPE
RPE = reward prediction error
Individual_data					Aggregated_data
sub_ID	region_of_interest	diff_betas (arbitrary_unit)	gender		region:of_interest	N	mean	within_subject_confidence_interval_95
1	vmPFC	1.55051	female		vmPFC	29	0.381999	0.581941
1	VS	0.788489	female		VS	29	0.298158	0.237497
1	midbrain	0.186302	female		midbrain	29	0.0750169	0.223906
3	vmPFC	-0.400145	male
3	VS	0.175302	male
3	midbrain	0.599417	male
4	vmPFC	1.1648	male
4	VS	0.671495	male
4	midbrain	1.17471	male
5	vmPFC	0.641877	male
5	VS	1.13626	male
5	midbrain	-0.152007	male
6	vmPFC	-0.48258	male
6	VS	-0.0951222	male
6	midbrain	-0.40688	male
7	vmPFC	-0.891153	male
7	VS	-1.17671	male
7	midbrain	-0.0706613	male
8	vmPFC	2.60086	female
8	VS	0.814506	female
8	midbrain	1.07857	female
9	vmPFC	-1.27605	female
9	VS	-0.704338	female
9	midbrain	-1.09359	female
10	vmPFC	-0.748715	female
10	VS	0.482802	female
10	midbrain	0.389666	female
11	vmPFC	-0.631616	male
11	VS	0.387071	male
11	midbrain	0.0246022	male
12	vmPFC	0.196392	male
12	VS	0.785743	male
12	midbrain	-0.0943711	male
13	vmPFC	1.42272	male
13	VS	1.15667	male
13	midbrain	0.483415	male
14	vmPFC	0.295924	male
14	VS	0.612694	male
14	midbrain	0.143811	male
15	vmPFC	1.17573	male
15	VS	0.680734	male
15	midbrain	0.352301	male
16	vmPFC	3.78393	male
16	VS	0.569306	male
16	midbrain	0.991734	male
17	vmPFC	0.521499	female
17	VS	-0.941022	female
17	midbrain	-0.70565	female
18	vmPFC	0.535573	female
18	VS	-0.308253	female
18	midbrain	-0.378356	female
19	vmPFC	1.05714	male
19	VS	1.37886	male
19	midbrain	0.128922	male
20	vmPFC	-0.424993	female
20	VS	0.132828	female
20	midbrain	0.587125	female
21	vmPFC	2.37913	female
21	VS	1.19808	female
21	midbrain	0.163989	female
22	vmPFC	-3.35312	male
22	VS	0.269344	male
22	midbrain	0.459253	male
23	vmPFC	1.35041	male
23	VS	-0.0547622	male
23	midbrain	-0.255827	male
24	vmPFC	0.999479	female
24	VS	-0.127899	female
24	midbrain	0.696977	female
25	vmPFC	-0.783669	male
25	VS	-0.224563	male
25	midbrain	-0.578433	male
26	vmPFC	0.648111	female
26	VS	-0.189027	female
26	midbrain	0.223868	female
27	vmPFC	-0.279682	male
27	VS	0.552454	male
27	midbrain	-1.25609	male
28	vmPFC	2.16522	male
28	VS	0.299981	male
28	midbrain	-0.0781458	male
29	vmPFC	0.870834	female
29	VS	0.369546	female
29	midbrain	-0.500961	female
30	vmPFC	-3.01044	male
30	VS	0.00610298	male
30	midbrain	0.0618031	male

## Sheet: Figure_3_B_SPE
SPE = state prediction error
Individual_data					Aggregated_data
sub_ID	region_of_interest	diff_betas (arbitrary_unit)	gender		region_of_interest	N	mean	within_subject_confidence_interval_95
1	MFG	0.364167	female		MFG	29	0.249744	0.716096
1	OFC	0.816461	female		OFC	29	0.0787073	0.579375
1	SFG	-0.721319	female		SFG	29	0.0637919	0.84788
1	midbrain	-0.0228455	female		midbrain	29	0.0384108	0.221648
3	MFG	0.985269	male
3	OFC	0.0112483	male
3	SFG	-0.925971	male
3	midbrain	0.467137	male
4	MFG	1.82205	male
4	OFC	1.39125	male
4	SFG	3.78747	male
4	midbrain	1.09644	male
5	MFG	0.494469	male
5	OFC	-0.350644	male
5	SFG	-0.510157	male
5	midbrain	0.0213986	male
6	MFG	-0.859441	male
6	OFC	0.276421	male
6	SFG	-1.49542	male
6	midbrain	-0.210521	male
7	MFG	0.882259	male
7	OFC	3.31418	male
7	SFG	3.0193	male
7	midbrain	0.0495333	male
8	MFG	3.15368	female
8	OFC	1.35307	female
8	SFG	3.43877	female
8	midbrain	0.90804	female
9	MFG	-1.93652	female
9	OFC	-0.832939	female
9	SFG	-2.91151	female
9	midbrain	-0.835671	female
10	MFG	-0.317082	female
10	OFC	-0.239013	female
10	SFG	0.17877	female
10	midbrain	0.0416197	female
11	MFG	-2.59297	male
11	OFC	-2.8514	male
11	SFG	-2.31923	male
11	midbrain	-0.0324243	male
12	MFG	-0.0944496	male
12	OFC	-2.31577	male
12	SFG	-1.9796	male
12	midbrain	-0.0338196	male
13	MFG	1.17883	male
13	OFC	-0.113679	male
13	SFG	0.515229	male
13	midbrain	0.61449	male
14	MFG	2.1006	male
14	OFC	0.264669	male
14	SFG	0.300381	male
14	midbrain	0.0545782	male
15	MFG	-0.530507	male
15	OFC	1.49917	male
15	SFG	1.79087	male
15	midbrain	0.301834	male
16	MFG	5.33918	male
16	OFC	3.55541	male
16	SFG	5.8116	male
16	midbrain	0.979379	male
17	MFG	1.60408	female
17	OFC	-0.52685	female
17	SFG	1.14245	female
17	midbrain	-0.674623	female
18	MFG	0.670092	female
18	OFC	-0.390635	female
18	SFG	-0.345386	female
18	midbrain	-0.736915	female
19	MFG	-3.20448	male
19	OFC	-0.593843	male
19	SFG	-2.11546	male
19	midbrain	0.0736378	male
20	MFG	1.32976	female
20	OFC	-0.394296	female
20	SFG	0.515505	female
20	midbrain	0.425968	female
21	MFG	1.67891	female
21	OFC	-0.235085	female
21	SFG	0.21192	female
21	midbrain	0.252742	female
22	MFG	-2.82352	male
22	OFC	-1.54715	male
22	SFG	-3.4068	male
22	midbrain	0.344877	male
23	MFG	-0.943252	male
23	OFC	-1.38902	male
23	SFG	-0.591642	male
23	midbrain	-0.118979	male
24	MFG	2.11099	female
24	OFC	2.14444	female
24	SFG	2.75623	female
24	midbrain	0.776402	female
25	MFG	0.212867	male
25	OFC	1.06631	male
25	SFG	1.18384	male
25	midbrain	-0.879105	male
26	MFG	0.896074	female
26	OFC	1.5897	female
26	SFG	1.11239	female
26	midbrain	0.225028	female
27	MFG	-2.32243	male
27	OFC	-2.50845	male
27	SFG	-2.79427	male
27	midbrain	-1.42539	male
28	MFG	-1.15455	male
28	OFC	0.0921671	male
28	SFG	0.277826	male
28	midbrain	0.11018	male
29	MFG	-0.96994	female
29	OFC	-0.630173	female
29	SFG	-1.62511	female
29	midbrain	-0.495021	female
30	MFG	0.168442	male
30	OFC	-0.173046	male
30	SFG	-2.45072	male
30	midbrain	-0.164058	male

## Sheet: Figure_4_A
sub_ID	betas (arbitrary_unit)	outcome_feature	reaction_times (arbitrary_unit)	gender
1	1.1756	SIDE_PE	0.260719	female
1	1.1756	ID_PE	0.137072	female
3	1.00428	SIDE_PE	0.0772455	male
3	1.00428	ID_PE	0.150674	male
4	0.135432	SIDE_PE	-0.0197913	male
4	0.135432	ID_PE	-0.0228838	male
5	0.0472652	SIDE_PE	0.0534504	male
5	0.0472652	ID_PE	-0.0275368	male
7	0.872397	SIDE_PE	0.262218	male
7	0.872397	ID_PE	-0.0367509	male
8	0.998143	SIDE_PE	0.274556	female
8	0.998143	ID_PE	-0.107718	female
9	-0.353903	SIDE_PE	-0.115168	female
9	-0.353903	ID_PE	-0.0919983	female
10	0.250033	SIDE_PE	0.180467	female
10	0.250033	ID_PE	0.0434819	female
11	0.251988	SIDE_PE	0.00370763	male
11	0.251988	ID_PE	-0.06607	male
12	0.109469	SIDE_PE	0.118034	male
12	0.109469	ID_PE	-0.00136378	male
13	0.270628	SIDE_PE	0.192919	male
13	0.270628	ID_PE	0.118379	male
14	-0.0684837	SIDE_PE	-0.0149945	male
14	-0.0684837	ID_PE	0.0749102	male
15	0.731961	SIDE_PE	0.240822	male
15	0.731961	ID_PE	0.122017	male
16	0.359569	SIDE_PE	0.231668	male
16	0.359569	ID_PE	0.256612	male
17	-0.123561	SIDE_PE	0.00652676	female
17	-0.123561	ID_PE	0.027817	female
18	0.360401	SIDE_PE	0.0788035	female
18	0.360401	ID_PE	-0.0365051	female
19	0.753933	SIDE_PE	0.329434	male
19	0.753933	ID_PE	-0.0102696	male
20	0.135404	SIDE_PE	-0.049625	female
20	0.135404	ID_PE	0.0261308	female
21	0.134784	SIDE_PE	0.0951172	female
21	0.134784	ID_PE	0.0608562	female
22	0.716884	SIDE_PE	-0.100077	male
22	0.716884	ID_PE	-0.0360518	male
23	1.43575	SIDE_PE	0.258754	male
23	1.43575	ID_PE	0.297473	male
24	0.481133	SIDE_PE	0.113469	female
24	0.481133	ID_PE	-0.0158379	female
25	0.0764483	SIDE_PE	0.291946	male
25	0.0764483	ID_PE	0.0263231	male
26	1.23407	SIDE_PE	0.0421087	female
26	1.23407	ID_PE	-0.0183697	female
27	-0.130788	SIDE_PE	0.0471882	male
27	-0.130788	ID_PE	-0.101731	male
28	0.640832	SIDE_PE	0.0666853	male
28	0.640832	ID_PE	0.0914797	male
29	-0.043365	SIDE_PE	-0.00278985	female
29	-0.043365	ID_PE	-0.158107	female
30	1.24068	SIDE_PE	0.0975778	male
30	1.24068	ID_PE	0.0644667	male

## Sheet: Figure_4_B
sub_ID	betas (arbitrary unit)	outcome_feature	reaction_times (arbitrary_unit)	gender
1	0.707188	SIDE_PE	0.260719	female
1	0.707188	ID_PE	0.137072	female
3	0.563526	SIDE_PE	0.0772455	male
3	0.563526	ID_PE	0.150674	male
4	0.293429	SIDE_PE	-0.0197913	male
4	0.293429	ID_PE	-0.0228838	male
5	0.586825	SIDE_PE	0.0534504	male
5	0.586825	ID_PE	-0.0275368	male
7	0.404396	SIDE_PE	0.262218	male
7	0.404396	ID_PE	-0.0367509	male
8	0.767544	SIDE_PE	0.274556	female
8	0.767544	ID_PE	-0.107718	female
9	0.471311	SIDE_PE	-0.115168	female
9	0.471311	ID_PE	-0.0919983	female
10	0.583533	SIDE_PE	0.180467	female
10	0.583533	ID_PE	0.0434819	female
11	0.305386	SIDE_PE	0.00370763	male
11	0.305386	ID_PE	-0.06607	male
12	0.676115	SIDE_PE	0.118034	male
12	0.676115	ID_PE	-0.00136378	male
13	1.02359	SIDE_PE	0.192919	male
13	1.02359	ID_PE	0.118379	male
14	0.945276	SIDE_PE	-0.0149945	male
14	0.945276	ID_PE	0.0749102	male
15	0.0399212	SIDE_PE	0.240822	male
15	0.0399212	ID_PE	0.122017	male
16	0.856278	SIDE_PE	0.231668	male
16	0.856278	ID_PE	0.256612	male
17	0.0140688	SIDE_PE	0.00652676	female
17	0.0140688	ID_PE	0.027817	female
18	0.375743	SIDE_PE	0.0788035	female
18	0.375743	ID_PE	-0.0365051	female
19	0.694697	SIDE_PE	0.329434	male
19	0.694697	ID_PE	-0.0102696	male
20	0.25971	SIDE_PE	-0.049625	female
20	0.25971	ID_PE	0.0261308	female
21	0.476871	SIDE_PE	0.0951172	female
21	0.476871	ID_PE	0.0608562	female
22	0.246004	SIDE_PE	-0.100077	male
22	0.246004	ID_PE	-0.0360518	male
23	0.679265	SIDE_PE	0.258754	male
23	0.679265	ID_PE	0.297473	male
24	0.406142	SIDE_PE	0.113469	female
24	0.406142	ID_PE	-0.0158379	female
25	-0.169189	SIDE_PE	0.291946	male
25	-0.169189	ID_PE	0.0263231	male
26	0.459557	SIDE_PE	0.0421087	female
26	0.459557	ID_PE	-0.0183697	female
27	0.308412	SIDE_PE	0.0471882	male
27	0.308412	ID_PE	-0.101731	male
28	0.148342	SIDE_PE	0.0666853	male
28	0.148342	ID_PE	0.0914797	male
29	0.105994	SIDE_PE	-0.00278985	female
29	0.105994	ID_PE	-0.158107	female
30	0.719058	SIDE_PE	0.0975778	male
30	0.719058	ID_PE	0.0644667	male

## Sheet: Figure_5_B_ID
ID = outcome identity
Individual_data					Aggregated_data
sub_ID	region_of_interest	mean_diff (arbitrary_unit)	gender		region_of_interest	N	mean	within_subject_confidence_interval_95
1	PCG	-0.599339	female		IFG	29	0.129234	0.342419
1	PCL	-0.266526	female		IPS	29	0.236082	0.191754
1	IFG	1.15652	female		PCG	29	0.374995	0.251973
1	IPS	0.414368	female		PCL	29	0.142698	0.125377
3	PCG	0.507183	male
3	PCL	-0.0311875	male
3	IFG	0.930805	male
3	IPS	0.0839504	male
4	PCG	0.0071924	male
4	PCL	0.242214	male
4	IFG	-0.21654	male
4	IPS	0.0934427	male
5	PCG	1.22232	male
5	PCL	-0.067231	male
5	IFG	-1.11458	male
5	IPS	0.482683	male
6	PCG	0.0630506	male
6	PCL	0.0777953	male
6	IFG	0.27161	male
6	IPS	-0.499731	male
7	PCG	-0.253513	male
7	PCL	-0.114491	male
7	IFG	0.11434	male
7	IPS	0.0752891	male
8	PCG	1.07865	female
8	PCL	0.379993	female
8	IFG	1.36092	female
8	IPS	1.45953	female
9	PCG	0.330981	female
9	PCL	-0.202536	female
9	IFG	-0.627863	female
9	IPS	0.290529	female
10	PCG	0.419293	female
10	PCL	-0.293449	female
10	IFG	-1.17466	female
10	IPS	-0.351785	female
11	PCG	-0.432774	male
11	PCL	-0.444356	male
11	IFG	-0.793036	male
11	IPS	0.120529	male
12	PCG	1.22552	male
12	PCL	0.307463	male
12	IFG	1.0321	male
12	IPS	0.251535	male
13	PCG	0.918308	male
13	PCL	0.728876	male
13	IFG	0.542386	male
13	IPS	0.41509	male
14	PCG	-0.703513	male
14	PCL	0.260636	male
14	IFG	0.438849	male
14	IPS	1.46339	male
15	PCG	1.7569	male
15	PCL	0.485975	male
15	IFG	1.47128	male
15	IPS	0.585424	male
16	PCG	0.646341	male
16	PCL	0.623367	male
16	IFG	2.34532	male
16	IPS	0.808906	male
17	PCG	0.108038	female
17	PCL	0.31079	female
17	IFG	0.789628	female
17	IPS	0.0907342	female
18	PCG	0.332904	female
18	PCL	-0.292523	female
18	IFG	-0.881532	female
18	IPS	-0.299218	female
19	PCG	-0.487856	male
19	PCL	-0.441771	male
19	IFG	-1.28042	male
19	IPS	-0.075607	male
20	PCG	1.37812	female
20	PCL	0.287274	female
20	IFG	-0.262516	female
20	IPS	0.532153	female
21	PCG	-0.880924	female
21	PCL	0.0258798	female
21	IFG	-0.831315	female
21	IPS	-0.224932	female
22	PCG	-0.0280138	male
22	PCL	0.574803	male
22	IFG	0.321677	male
22	IPS	0.729824	male
23	PCG	0.463491	male
23	PCL	0.227932	male
23	IFG	-0.608964	male
23	IPS	-0.27689	male
24	PCG	0.329324	female
24	PCL	0.533957	female
24	IFG	0.397033	female
24	IPS	0.749679	female
25	PCG	0.83162	male
25	PCL	0.231972	male
25	IFG	-0.716859	male
25	IPS	-0.374318	male
26	PCG	0.099628	female
26	PCL	0.20394	female
26	IFG	0.222687	female
26	IPS	0.33656	female
27	PCG	0.252917	male
27	PCL	-0.174804	male
27	IFG	0.0623309	male
27	IPS	-0.397212	male
28	PCG	1.17092	male
28	PCL	0.575217	male
28	IFG	0.337136	male
28	IPS	0.258497	male
29	PCG	0.763607	female
29	PCL	0.317378	female
29	IFG	0.902578	female
29	IPS	0.396261	female
30	PCG	0.354485	male
30	PCL	0.0716594	male
30	IFG	-0.441133	male
30	IPS	-0.292306	male

## Sheet: Figure_5_B_SIDE
SIDE = outcome side delivery
Individual_data					Aggregated_data
sub_ID	region_of_interest	mean_diff (arbitrary_unit)	gender		region_of_interest	N	mean	within_subject_confidence_interval_95
1	Cuneus	0.0126031	female		Cuneus	29	0.19342	0.212774
1	IPS	0.297584	female		IPS	29	0.0737842	0.143369
1	LOC	0.476294	female		LOC	29	0.16109	0.252127
1	STG	0.342633	female		STG	29	0.178215	0.254028
3	Cuneus	0.513803	male
3	IPS	-0.0346834	male
3	LOC	-0.242422	male
3	STG	0.363054	male
4	Cuneus	-0.657852	male
4	IPS	-0.142345	male
4	LOC	-0.478193	male
4	STG	-0.37852	male
5	Cuneus	-0.148236	male
5	IPS	0.130063	male
5	LOC	-0.546647	male
5	STG	1.03555	male
6	Cuneus	0.0956289	male
6	IPS	-0.218793	male
6	LOC	0.109214	male
6	STG	0.608702	male
7	Cuneus	0.977151	male
7	IPS	0.00516629	male
7	LOC	-0.00722428	male
7	STG	0.209049	male
8	Cuneus	1.07881	female
8	IPS	0.840237	female
8	LOC	0.428413	female
8	STG	1.36311	female
9	Cuneus	-0.456194	female
9	IPS	-0.499559	female
9	LOC	-0.334194	female
9	STG	0.100964	female
10	Cuneus	-0.18701	female
10	IPS	-0.519001	female
10	LOC	-0.878641	female
10	STG	-0.410049	female
11	Cuneus	-0.295408	male
11	IPS	-0.402563	male
11	LOC	-0.250765	male
11	STG	-1.05669	male
12	Cuneus	0.286035	male
12	IPS	0.0742857	male
12	LOC	0.556366	male
12	STG	0.222097	male
13	Cuneus	0.498937	male
13	IPS	0.263938	male
13	LOC	0.658964	male
13	STG	0.368015	male
14	Cuneus	-0.220152	male
14	IPS	0.195833	male
14	LOC	-0.130914	male
14	STG	0.105102	male
15	Cuneus	0.685498	male
15	IPS	0.660928	male
15	LOC	0.390491	male
15	STG	1.55986	male
16	Cuneus	0.924141	male
16	IPS	0.355072	male
16	LOC	1.48979	male
16	STG	0.7793	male
17	Cuneus	0.193832	female
17	IPS	0.126015	female
17	LOC	0.934049	female
17	STG	-0.150284	female
18	Cuneus	-0.372161	female
18	IPS	-0.0175132	female
18	LOC	-0.16303	female
18	STG	-0.583527	female
19	Cuneus	-0.386687	male
19	IPS	-0.230648	male
19	LOC	-0.155507	male
19	STG	-0.554152	male
20	Cuneus	0.670275	female
20	IPS	0.374084	female
20	LOC	0.344207	female
20	STG	1.40694	female
21	Cuneus	-0.298099	female
21	IPS	-0.204749	female
21	LOC	-0.217423	female
21	STG	-0.754811	female
22	Cuneus	1.63417	male
22	IPS	0.943247	male
22	LOC	2.06125	male
22	STG	0.261353	male
23	Cuneus	0.145782	male
23	IPS	-0.154806	male
23	LOC	-0.0758584	male
23	STG	-0.902051	male
24	Cuneus	0.65155	female
24	IPS	0.376126	female
24	LOC	1.04299	female
24	STG	0.337099	female
25	Cuneus	-0.196547	male
25	IPS	-0.23886	male
25	LOC	-0.813028	male
25	STG	0.227717	male
26	Cuneus	0.303574	female
26	IPS	0.100713	female
26	LOC	-0.0367519	female
26	STG	0.811199	female
27	Cuneus	-0.121956	male
27	IPS	-0.0825207	male
27	LOC	-0.134361	male
27	STG	-0.173966	male
28	Cuneus	0.708963	male
28	IPS	-0.285628	male
28	LOC	0.862796	male
28	STG	-0.334387	male
29	Cuneus	0.134052	female
29	IPS	0.628635	female
29	LOC	0.098343	female
29	STG	0.241221	female
30	Cuneus	-0.565336	male
30	IPS	-0.200515	male
30	LOC	-0.316595	male
30	STG	0.123705	male

## Sheet: Supplementary_Figure_1
Individual data					Aggregated data
outcome_identity	sub_ID	liking_rating	gender		outcome_identity	within_subject_standard_error	N	mean
salty	1	9	female		salty	0.168062	29	7.4023
sweet	1	8	female		sweet	0.168062	29	7.52874
salty	3	7.33333	male
sweet	3	8	male
salty	4	6.66667	male
sweet	4	8	male
salty	5	7.66667	male
sweet	5	7.33333	male
salty	6	9.33333	male
sweet	6	9.66667	male
salty	7	7.66667	female
sweet	7	8	female
salty	8	7.33333	female
sweet	8	7.33333	female
salty	9	6.66667	female
sweet	9	5.33333	female
salty	10	7	male
sweet	10	7.33333	male
salty	11	7.66667	male
sweet	11	6	male
salty	12	7	male
sweet	12	8	male
salty	13	8.66667	male
sweet	13	9	male
salty	14	5.33333	male
sweet	14	5.66667	male
salty	15	6.66667	male
sweet	15	7	male
salty	16	6	female
sweet	16	6.33333	female
salty	17	7.66667	female
sweet	17	7.66667	female
salty	18	6.66667	male
sweet	18	8.66667	male
salty	19	8.33333	female
sweet	19	6.66667	female
salty	20	7.33333	female
sweet	20	6.66667	female
salty	21	8	male
sweet	21	7.66667	male
salty	22	9	male
sweet	22	9.66667	male
salty	23	9.33333	female
sweet	23	6.66667	female
salty	24	4.66667	male
sweet	24	7.33333	male
salty	25	7.33333	female
sweet	25	6.66667	female
salty	26	6	male
sweet	26	7.66667	male
salty	27	7.33333	male
sweet	27	6.66667	male
salty	28	6.66667	female
sweet	28	8.33333	female
salty	29	9.33333	male
sweet	29	7.66667	male
salty	30	7
sweet	30	9.33333

## Sheet: Supplementary_Figure_2_A
Individual data					Aggregated data
sub_ID	region_of_interest	accuracy	gender		region_of_interest	within_subject_standard_error	N	mean
1	Cuneus	0.741667	female		Cuneus	0.023158	29	0.614943
3	Cuneus	0.683333	male		IPS	0.0099386	29	0.541954
4	Cuneus	0.625	male		LOC	0.0136957	29	0.52931
5	Cuneus	0.55	male		SMG	0.00669234	29	0.509195
6	Cuneus	0.6	male
7	Cuneus	0.916667	male
8	Cuneus	0.783333	female
9	Cuneus	0.525	female
10	Cuneus	0.516667	female
11	Cuneus	0.508333	male
12	Cuneus	0.533333	male
13	Cuneus	0.483333	male
14	Cuneus	0.55	male
15	Cuneus	0.8	male
16	Cuneus	0.575	male
17	Cuneus	0.608333	female
18	Cuneus	0.416667	female
19	Cuneus	0.7	male
20	Cuneus	0.575	female
21	Cuneus	0.508333	female
22	Cuneus	0.541667	male
23	Cuneus	0.633333	male
24	Cuneus	0.575	female
25	Cuneus	0.658333	male
26	Cuneus	0.566667	female
27	Cuneus	0.516667	male
28	Cuneus	0.691667	male
29	Cuneus	0.516667	female
30	Cuneus	0.933333	male
1	IPS	0.5	female
3	IPS	0.525	male
4	IPS	0.491667	male
5	IPS	0.483333	male
6	IPS	0.508333	male
7	IPS	0.691667	male
8	IPS	0.55	female
9	IPS	0.55	female
10	IPS	0.591667	female
11	IPS	0.533333	male
12	IPS	0.475	male
13	IPS	0.475	male
14	IPS	0.583333	male
15	IPS	0.491667	male
16	IPS	0.475	male
17	IPS	0.533333	female
18	IPS	0.475	female
19	IPS	0.575	male
20	IPS	0.575	female
21	IPS	0.575	female
22	IPS	0.508333	male
23	IPS	0.65	male
24	IPS	0.616667	female
25	IPS	0.566667	male
26	IPS	0.525	female
27	IPS	0.525	male
28	IPS	0.558333	male
29	IPS	0.541667	female
30	IPS	0.566667	male
1	LOC	0.658333	female
3	LOC	0.575	male
4	LOC	0.55	male
5	LOC	0.55	male
6	LOC	0.591667	male
7	LOC	0.733333	male
8	LOC	0.525	female
9	LOC	0.416667	female
10	LOC	0.45	female
11	LOC	0.475	male
12	LOC	0.4	male
13	LOC	0.441667	male
14	LOC	0.533333	male
15	LOC	0.575	male
16	LOC	0.575	male
17	LOC	0.533333	female
18	LOC	0.508333	female
19	LOC	0.566667	male
20	LOC	0.491667	female
21	LOC	0.516667	female
22	LOC	0.575	male
23	LOC	0.558333	male
24	LOC	0.433333	female
25	LOC	0.566667	male
26	LOC	0.616667	female
27	LOC	0.441667	male
28	LOC	0.491667	male
29	LOC	0.475	female
30	LOC	0.525	male
1	SMG	0.4875	female
3	SMG	0.491667	male
4	SMG	0.479167	male
5	SMG	0.541667	male
6	SMG	0.4625	male
7	SMG	0.608333	male
8	SMG	0.5125	female
9	SMG	0.508333	female
10	SMG	0.4875	female
11	SMG	0.425	male
12	SMG	0.504167	male
13	SMG	0.491667	male
14	SMG	0.533333	male
15	SMG	0.529167	male
16	SMG	0.516667	male
17	SMG	0.5	female
18	SMG	0.529167	female
19	SMG	0.516667	male
20	SMG	0.545833	female
21	SMG	0.5125	female
22	SMG	0.508333	male
23	SMG	0.566667	male
24	SMG	0.5	female
25	SMG	0.5	male
26	SMG	0.504167	female
27	SMG	0.429167	male
28	SMG	0.525	male
29	SMG	0.533333	female
30	SMG	0.516667	male

[truncated: 9 more sheets: Supplementary_Figure_2_B, Supplementary_Figure_3, Supplementary_Figure_4, Supplementary_Figure_5_A, Supplementary_Figure_5_B, Supplementary_Figure_6, Supplementary_Figure_7, Supplementary_Figure_8, Supplementary_Figure_9]
